# Supplementary material for: A one-step foraminoplasty via a large trephine in percutaneous endoscopic transforaminal discectomy for the treatment of lumbar disc herniation
Source: PLoS One. 2022 May 24;17(5):e0268564. doi: 10.1371/journal.pone.0268564 (PMC9128989; doi:10.1371/journal.pone.0268564)
Supplement: S1 Data — (XLSX) [file pone.0268564.s001.xlsx]

## Sheet: Sheet1
No.	Gender (Male1/Female2)	Age	Left 1 Right 2	operation time（min）	establish the working cannula time（min）	intraoperative fluoroscopy times	radiation dose	Pre-operative leg pain VAS	2 days post-operative leg pain VAS	3 months post-operative leg pain VAS	Pre-operative low back pain VAS	2 days post-operative low back pain VAS	3 months post-operative low back pain VAS	Pre-operative ODI	2 days post-operative ODI	3 months post-operative ODI	Recurrence 3 months after surgery (1 with 0 without)
1	1	36	1	80	8	8	37.36	6	2	0	6	3	1	0.73	0.27	0.11	0
2	1	58	1	90	10	9	42.03	8	3	0	7	4	1	0.84	0.31	0.18	0
3	1	40	1	95	11	9	42.03	7	0	0	4	0	0	0.31	0.11	0	0
4	1	58	1	95	11	9	42.03	8	0	0	4	0	0	0.39	0.13	0	0
5	1	45	1	95	12	10	46.7	6	2	1	6	2	0	0.71	0.26	0.08	0
6	1	33	1	95	12	10	46.7	6	1	1	5	1	0	0.51	0.16	0.01	0
7	1	70	1	95	12	10	46.7	7	2	0	7	3	0	0.83	0.3	0.17	0
8	1	44	1	95	13	11	51.37	8	3	0	7	4	1	0.86	0.31	0.18	0
9	1	37	1	100	14	11	51.37	8	3	0	7	4	0	0.88	0.33	0.19	0
10	1	47	1	100	15	11	51.37	6	1	1	5	1	1	0.53	0.17	0.02	0
11	1	50	1	100	15	11	51.37	7	2	0	7	3	1	0.81	0.29	0.13	0
12	1	49	1	100	15	12	56.04	8	3	1	8	4	0	0.91	0.37	0.19	0
13	1	46	1	105	17	12	56.04	5	1	0	5	1	0	0.58	0.18	0.03	0
14	1	52	1	105	17	13	60.71	9	1	0	6	2	1	0.63	0.25	0.06	0
15	1	33	1	110	20	14	65.38	6	2	0	6	2	0	0.68	0.26	0.07	0
16	1	56	1	110	20	14	65.38	8	3	1	8	4	1	0.89	0.33	0.19	0
17	1	82	1	115	21	14	65.38	7	0	0	4	0	0	0.38	0.12	0	0
18	2	62	1	70	8	8	37.36	6	0	0	4	0	0	0.36	0.12	0	0
19	2	60	1	80	9	9	42.03	5	1	0	5	2	0	0.62	0.22	0.06	0
20	2	69	1	90	11	9	42.03	8	3	0	7	3	1	0.84	0.31	0.17	0
21	2	39	1	100	15	12	56.04	6	1	1	5	1	1	0.51	0.16	0.01	0
22	2	16	1	150	22	15	70.05	10	1	1	5	2	0	0.61	0.22	0.05	0
23	1	36	2	95	14	11	51.37	5	1	0	5	1	1	0.54	0.17	0.03	0
24	1	63	2	95	14	11	51.37	6	0	0	4	0	0	0.3	0.11	0	0
25	1	42	2	100	16	12	56.04	9	1	0	5	1	1	0.58	0.2	0.03	0
26	1	39	2	100	16	12	56.04	7	2	0	7	3	0	0.81	0.29	0.12	0
27	1	33	2	105	18	13	60.71	7	1	0	5	1	1	0.56	0.18	0.03	0
28	1	54	2	105	18	13	60.71	6	0	0	4	0	0	0.44	0.14	0.01	0
29	1	36	2	105	18	14	65.38	8	2	0	6	3	0	0.77	0.28	0.12	0
30	1	81	2	105	20	14	65.38	7	1	0	4	1	0	0.48	0.15	0.01	0
31	1	45	2	120	22	15	70.05	6	2	1	6	2	0	0.67	0.25	0.06	0
32	2	52	2	90	11	9	42.03	6	2	0	6	2	0	0.73	0.27	0.1	0
33	2	63	2	95	14	11	51.37	8	1	1	4	1	1	0.5	0.16	0.01	0
34	2	41	2	100	16	12	56.04	7	2	0	7	3	1	0.82	0.29	0.14	0
35	2	36	2	110	21	14	65.38	9	3	0	8	4	1	0.91	0.37	0.2	0
