# Supplementary material for: A one-step foraminoplasty via a large trephine in percutaneous endoscopic transforaminal discectomy for the treatment of lumbar disc herniation
Source: PLoS One. 2022 May 24;17(5):e0268564. doi: 10.1371/journal.pone.0268564 (PMC9128989; doi:10.1371/journal.pone.0268564)
Supplement: S2 Data — (XLSX) [file pone.0268564.s002.xlsx]

## Sheet: Sheet1
No.	Gender (Male1/Female2)	Age	Left 1 Right 2	operation time（min）	establish the working cannula time（min）	intraoperative fluoroscopy times	radiation dose	Pre-operative leg pain VAS	2 days post-operative leg pain VAS	3 months post-operative leg pain VAS	Pre-operative low back pain VAS	2 days post-operative low back pain VAS	3 months post-operative low back pain VAS	Pre-operative ODI	2 days post-operative ODI	3 months post-operative ODI	Recurrence 3 months after surgery (1 with 0 without)
1	2	51	2	65	15	15	70.05	7	2	1	7	3	1	0.78	0.29	0.13	0
2	1	31	2	70	15	15	70.05	6	1	0	4	0	0	0.45	0.17	0.03	0
3	1	52	1	85	16	16	74.72	5	1	0	5	1	0	0.45	0.17	0.03	0
4	2	41	1	90	16	16	74.72	7	0	0	4	0	0	0.31	0.1	0	0
5	2	38	2	90	18	16	74.72	7	2	1	7	3	1	0.8	0.31	0.13	0
6	1	64	1	90	18	16	74.72	6	2	0	6	3	1	0.72	0.27	0.12	0
7	2	54	2	90	18	17	79.39	7	2	1	7	3	1	0.81	0.32	0.14	0
8	1	39	2	90	19	17	79.39	8	3	1	8	4	1	0.85	0.34	0.16	0
9	2	46	1	95	19	17	79.39	5	1	0	5	1	0	0.53	0.19	0.04	0
10	1	46	1	95	20	18	84.06	6	1	0	5	1	0	0.55	0.2	0.05	0
11	1	45	2	110	21	18	84.06	7	1	0	5	1	0	0.59	0.2	0.06	0
12	1	41	2	110	22	18	84.06	8	1	0	5	1	0	0.59	0.2	0.06	0
13	2	35	2	110	23	18	84.06	6	1	0	5	1	0	0.59	0.21	0.06	0
14	1	76	2	110	24	19	88.73	8	3	1	8	4	1	0.87	0.36	0.18	0
15	2	43	1	115	24	19	88.73	6	2	0	6	3	1	0.74	0.27	0.12	0
16	1	39	1	120	25	19	88.73	7	1	0	4	0	0	0.32	0.11	0	0
17	2	54	1	120	25	20	93.4	8	3	1	8	4	1	0.9	0.37	0.18	0
18	2	33	2	120	25	20	93.4	7	2	1	7	3	1	0.82	0.32	0.15	0
19	1	42	1	120	25	20	93.4	9	0	0	4	0	0	0.33	0.11	0	0
20	2	48	1	120	26	20	93.4	5	2	0	5	1	0	0.62	0.21	0.06	0
21	1	29	2	120	26	21	98.07	9	0	0	4	0	0	0.34	0.12	0	0
22	1	92	2	120	26	21	98.07	8	3	1	8	4	1	0.91	0.39	0.18	0
23	1	69	2	120	29	21	98.07	8	3	1	8	4	1	0.93	0.39	0.19	0
24	1	59	2	120	30	22	102.74	5	2	0	6	2	0	0.64	0.23	0.07	0
25	2	70	2	120	30	22	102.74	5	2	0	6	2	0	0.65	0.23	0.09	0
26	1	39	1	120	31	23	107.41	9	0	0	4	0	0	0.36	0.13	0	0
27	2	44	1	120	31	23	107.41	5	2	0	6	2	0	0.66	0.23	0.11	0
28	1	29	2	125	32	23	107.41	7	3	1	7	3	1	0.83	0.33	0.16	0
29	1	66	1	130	33	24	112.08	8	0	0	4	0	0	0.36	0.14	0	0
30	1	25	2	135	33	25	116.75	6	2	1	6	3	1	0.76	0.29	0.13	0
31	1	53	2	140	34	25	116.75	7	0	0	4	0	0	0.39	0.17	0.02	0
32	2	72	2	150	34	28	130.76	7	2	0	6	2	1	0.7	0.24	0.11	0
33	1	38	2	160	35	29	135.43	8	3	1	8	4	1	0.93	0.4	0.2	0
34	1	35	1	175	35	30	140.1	10	0	0	4	0	0	0.39	0.17	0.03	0
35	1	58	1	180	35	30	140.1	8	2	0	6	3	1	0.72	0.26	0.11	0
